# Supplementary material for: ACLP Activates Cancer-Associated Fibroblasts and Inhibits CD8+ T-Cell Infiltration in Oral Squamous Cell Carcinoma
Source: Cancers (Basel). 2023 Aug 28;15(17):4303. doi: 10.3390/cancers15174303 (PMC10486706; doi:10.3390/cancers15174303)
Supplement: Supplementary file 1 [file cancers-15-04303-s001.zip]

Archive with 1 entries (1 files):
- cancers-2563547-supplementary.pdf
